# Supplementary material for: Using Multi-Modal Electronic Health Record Data for the Development and Validation of Risk Prediction Models for Long COVID Using the Super Learner Algorithm
Source: J Clin Med. 2023 Nov 25;12(23):7313. doi: 10.3390/jcm12237313 (PMC10707399; doi:10.3390/jcm12237313)
Supplement: Supplementary file 1 [file jcm-12-07313-s001.zip]

Archive with 1 entries (1 files):
- jcm-2665924-supplementary.pdf
